# Supplementary material for: Revisiting Wolbachia detections: Old and new issues in Aedes aegypti mosquitoes and other insects
Source: Ecol Evol. 2024 Jul 2;14(7):e11670. doi: 10.1002/ece3.11670 (PMC11219197; doi:10.1002/ece3.11670)
Supplement: Supplementary file 1 — Table S1. [file ECE3-14-e11670-s001.xlsx]

## Sheet: Table S1
Table S1. Releases of Wolbachia transinfections in Aedes aegypti for population replacement or suppression
Wolbachia strain	variant	Country	Location(s)	Year of first release	Objective	Source(s)
wMel	wMel-MGYP2	Australia	Cairns	2011	Replacement	Hoffmann, A. A., Montgomery, B. L., Popovici, J., Iturbe-Ormaetxe, I., Johnson, P. H., Muzzi, F., ... & O’Neill, S. L. (2011). Successful establishment of Wolbachia in Aedes populations to suppress dengue transmission. Nature, 476(7361), 454-457.
wMelPop	wMelPop-PGYP	Australia	Cairns	2012	Replacement	Nguyen, T. H., Nguyen, H. L., Nguyen, T. Y., Vu, S. N., Tran, N. D., Le, T. N., ... & Hoffmann, A. A. (2015). Field evaluation of the establishment potential of w MelPop Wolbachia in Australia and Vietnam for dengue control. Parasites & vectors, 8, 1-14.	Pinto, S. B., Riback, T. I., Sylvestre, G., Costa, G., Peixoto, J., Dias, F. B., ... & Moreira, L. A. (2021). Effectiveness of Wolbachia-infected mosquito deployments in reducing the incidence of dengue and other Aedes-borne diseases in Niterói, Brazil: A quasi-experimental study. PLoS neglected tropical diseases, 15(7), e0009556.
wMelPop	wMelPop-PGYP	Vietnam	Tri Nguyen	2013	Replacement	Nguyen, T. H., Nguyen, H. L., Nguyen, T. Y., Vu, S. N., Tran, N. D., Le, T. N., ... & Hoffmann, A. A. (2015). Field evaluation of the establishment potential of w MelPop Wolbachia in Australia and Vietnam for dengue control. Parasites & vectors, 8, 1-14.
wMel	wMel-MGYP2	Brazil	Niteroi, Rio de Janeiro	2014	Replacement	Garcia, G. D. A., Sylvestre, G., Aguiar, R., da Costa, G. B., Martins, A. J., Lima, J. B. P., ... & Maciel-de-Freitas, R. (2019). Matching the genetics of released and local Aedes aegypti populations is critical to assure Wolbachia invasion. PLoS neglected tropical diseases, 13(1), e0007023.
wMel	wMel-MGYP2	Indonesia	Yogyakarta	2014	Replacement	Tantowijoyo, W., Andari, B., Arguni, E., Budiwati, N., Nurhayati, I., Fitriana, I., ... & O’neill, S. L. (2020). Stable establishment of wMel Wolbachia in Aedes aegypti populations in Yogyakarta, Indonesia. PLoS neglected tropical diseases, 14(4), e0008157.
wMel	wMel-MGYP2	Australia	Townsville	2014	Replacement	O'Neill, S. L., Ryan, P. A., Turley, A. P., Wilson, G., Retzki, K., Iturbe-Ormaetxe, I., ... & Simmons, C. P. (2018). Scaled deployment of Wolbachia to protect the community from dengue and other Aedes transmitted arboviruses. Gates open research, 2.
wMel	wMel-MGYP2	Vietnam	Nha Trang	2014	Replacement	Hien, N. T., Anh, D. D., Le, N. H., Yen, N. T., Phong, T. V., Nam, V. S., ... & Ryan, P. A. (2021). Environmental factors influence the local establishment of Wolbachia in Aedes aegypti mosquitoes in two small communities in central Vietnam. Gates Open Research, 5.
wMel	wMel-MGYP2	Colombia	Bello, Medellin, Itagui, Cali	2015	Replacement	Velez, I. D., Uribe, A., Barajas, J., Uribe, S., Ángel, S., Suaza-Vasco, J. D., ... & O’Neill, S. L. (2023). Large-scale releases and establishment of w Mel Wolbachia in Aedes aegypti mosquitoes throughout the Cities of Bello, Medellín and Itagüí, Colombia. PLOS Neglected Tropical Diseases, 17(11), e0011642.
wAlbB	Thailand (unknown)	Thailand	Plaeng Yao District	2016	Suppression	Kittayapong, P., Ninphanomchai, S., Limohpasmanee, W., Chansang, C., Chansang, U., & Mongkalangoon, P. (2019). Combined sterile insect technique and incompatible insect technique: The first proof-of-concept to suppress Aedes aegypti vector populations in semi-rural settings in Thailand. PLoS neglected tropical diseases, 13(10), e0007771.
wAlbB	wAlbB-Uju	Malaysia	Selangor	2017	Replacement	Nazni, W. A., Hoffmann, A. A., NoorAfizah, A., Cheong, Y. L., Mancini, M. V., Golding, N., ... & Sinkins, S. P. (2019). Establishment of Wolbachia strain wAlbB in Malaysian populations of Aedes aegypti for dengue control. Current biology, 29(24), 4241-4248.
wAlbB	wAlbB-Hou	Australia	Innisfail	2017	Suppression	Beebe, N. W., Pagendam, D., Trewin, B. J., Boomer, A., Bradford, M., Ford, A., ... & Ritchie, S. A. (2021). Releasing incompatible males drives strong suppression across populations of wild and Wolbachia-carrying Aedes aegypti in Australia. Proceedings of the National Academy of Sciences, 118(41), e2106828118.
wAlbB	wAlbB-Hou	USA	Miami, Stock Island	2017	Suppression	Mains, J. W., Kelly, P. H., Dobson, K. L., Petrie, W. D., & Dobson, S. L. (2019). Localized control of Aedes aegypti (Diptera: Culicidae) in Miami, FL, via inundative releases of Wolbachia-infected male mosquitoes. Journal of medical entomology, 56(5), 1296-1303.
wAlbB	wAlbB-Hou	Singapore	Yishun, Tampines	2017	Suppression	Project Wolbachia–Singapore Consortium, & Ching, N. L. (2021). Wolbachia-mediated sterility suppresses Aedes aegypti populations in the urban tropics. Medrxiv, 2021-06.
wAlbB	wAlbB-Hou	USA	Fresno	2018	Suppression	Crawford, J. E., Clarke, D. W., Criswell, V., Desnoyer, M., Cornel, D., Deegan, B., ... & White, B. J. (2020). Efficient production of male Wolbachia-infected Aedes aegypti mosquitoes enables large-scale suppression of wild populations. Nature biotechnology, 38(4), 482-492.
wMel	wMel-MGYP2	Vanuatu	Port Vila	2018	Replacement	Simmons, C. P., Donald, W., Tagavi, L., Tarivonda, L., Quai, T., Tavoa, R., ... & O’Neill, S. L. (2024). Successful introgression of w Mel Wolbachia into Aedes aegypti populations in Fiji, Vanuatu and Kiribati. PLOS Neglected Tropical Diseases, 18(3), e0012022.
wMel	wMel-MGYP2	Fiji	Tamavua Village	2018	Replacement	Simmons, C. P., Donald, W., Tagavi, L., Tarivonda, L., Quai, T., Tavoa, R., ... & O’Neill, S. L. (2024). Successful introgression of w Mel Wolbachia into Aedes aegypti populations in Fiji, Vanuatu and Kiribati. PLOS Neglected Tropical Diseases, 18(3), e0012022.
wAlbB	wAlbB-Hou	Mexico	Yucatan	2019	Suppression	Martín-Park, A., Che-Mendoza, A., Contreras-Perera, Y., Pérez-Carrillo, S., Puerta-Guardo, H., Villegas-Chim, J., ... & Manrique-Saide, P. (2022). Pilot trial using mass field-releases of sterile males produced with the incompatible and sterile insect techniques as part of integrated Aedes aegypti control in Mexico. PLOS Neglected Tropical Diseases, 16(4), e0010324.
wAlbB	wAlbB-Hou	USA	Houston	2019	Suppression	Lozano, S., Pritts, K., Duguma, D., Fredregill, C., & Connelly, R. (2022). Independent evaluation of Wolbachia infected male mosquito releases for control of Aedes aegypti in Harris County, Texas, using a Bayesian abundance estimator. PLOS Neglected Tropical Diseases, 16(11), e0010907.
wMel	wMel-MGYP2	New Caledonia	Nouméa, Dumbéa, Mont-Doré	2019	Replacement	https://www.worldmosquitoprogram.org/en/global-progress/new-caledonia
wMel	wMel-MGYP2	Kiribati	South Tarawa	2019	Replacement	Simmons, C. P., Donald, W., Tagavi, L., Tarivonda, L., Quai, T., Tavoa, R., ... & O’Neill, S. L. (2024). Successful introgression of w Mel Wolbachia into Aedes aegypti populations in Fiji, Vanuatu and Kiribati. PLOS Neglected Tropical Diseases, 18(3), e0012022.
wMel, wAlbB	wMel-MGYP2	Mexico	La Paz	2019	Replacement	https://www.worldmosquitoprogram.org/en/global-progress/mexico/la-paz
wAlbB	wAlbB-Hou	Puerto Rico	Ponce	2020	Suppression	https://www.cdc.gov/mosquitoes/mosquito-control/community/emerging-methods/wolbachia.html
wMel	wMel-MGYP2	Sri Lanka	Colombo	2020	Replacement	https://www.worldmosquitoprogram.org/en/colombo
wMel, wAlbB	wMelM, wAlbB-Hou	Saudi Arabia	Jeddah	2020	Replacement	https://saudigazette.com.sa/article/610078
wAlbB	wAlbB-Hou	British Virgin Islands		2023	Suppression	https://blog.debug.com/2022/09/bugout-wolbachia-launches-in-british.html
wMel	wMel-MGYP2	Honduras	Tegucigalpa	2023	Replacement	https://www.worldmosquitoprogram.org/en/global-progress/honduras
wMel	wMel-MGYP2	Laos	Vientiane	2023	Replacement	https://www.worldmosquitoprogram.org/en/global-progress/laos
wMel	wMel-MGYP2	El Salvador	Santa Ana, San Sebastián Salitrillo, Chalchuapa	2024	Replacement	https://www.worldmosquitoprogram.org/en/global-progress/el-salvador
